# Supplementary material for: Can ‘Script Elicitation’ Methods Be Used to Promote Physical Activity? An Acceptability Study
Source: Behav Sci (Basel). 2024 Jul 5;14(7):572. doi: 10.3390/bs14070572 (PMC11273430; doi:10.3390/bs14070572)
Supplement: Supplementary file 1 [file behavsci-14-00572-s001.zip]

Archive with 1 entries (1 files):
- behavsci-3072467-supplementary.pdf
